# Supplementary material for: Tissue-Level Effect of Andrographis and Ashwagandha Metabolites on Metabolic and Inflammatory Gene Expression in Skeletal Muscle and Adipose Tissue: An Ex Vivo/In Vitro Investigation
Source: Nutrients. 2024 Jul 17;16(14):2291. doi: 10.3390/nu16142291 (PMC11279956; doi:10.3390/nu16142291)
Supplement: Supplementary file 1 [file nutrients-16-02291-s001.zip]

Archive with 1 entries (1 files):
- nutrients-3068835-supplementary.pdf
